# Supplementary material for: Occupational Health Effects of Chlorine Spraying in Healthcare Workers: A Systematic Review and Meta-Analysis of Alternative Disinfectants and Application Methods
Source: Int J Environ Res Public Health. 2025 Jun 16;22(6):942. doi: 10.3390/ijerph22060942 (PMC12192869; doi:10.3390/ijerph22060942)
Supplement: Supplementary file 1 [file ijerph-22-00942-s001.zip]

Archive with 1 entries (1 files):
- ijerph-3679810-supplementary.pdf
